# Supplementary material for: Prevalence of Carcinogenic Genotypes of HPV-Infected Women in a Ten-Year Period (2014–2023) in Vojvodina, Serbia
Source: Medicina (Kaunas). 2024 Jun 1;60(6):922. doi: 10.3390/medicina60060922 (PMC11205824; doi:10.3390/medicina60060922)
Supplement: Supplementary file 1 [file medicina-60-00922-s001.zip]

Archive with 1 entries (1 files):
- medicina-2986615-supplementary.pdf
